# Supplementary material for: PRRX1-TOP2A interaction is a malignancy-promoting factor in human malignant peripheral nerve sheath tumours
Source: Br J Cancer. 2024 Mar 6;130(9):1493–504. doi: 10.1038/s41416-024-02632-8 (PMC11058259; doi:10.1038/s41416-024-02632-8)
Supplement: Supplementary file 3 — Table S1 [file 41416_2024_2632_MOESM3_ESM.xlsx]

## Sheet: Table S1
	Table S1. Oligos for shRNA
	Purpose	Name	Sequence
	shPRRX1#1	shPRRX1#1 Forward	CCGGTGACATTTAGGGTATAAAGATCTTCAAGAGAGATCTTTATAC CCTAAATGTCTTTTTTG
		shPRRX1#1 Reverse	AATTCAAAAAAGACATTTAGGGTATAAAGATCTCTCTTGAAGATCT TTATACCCTAAATGTCA
	shPRRX1#2	shPRRX1#2 Forward	CCGGTGCAGCGAAGGAATAGGACAACTTCAAGAGAGTTGTCCTATT CCTTCGCTGCTTTTTTG
		shPRRX1#2 Reverse	AATTCAAAAAAGCAGCGAAGGAATAGGACAACTCTCTTGAAGTTGT CCTATTCCTTCGCTGCA
	shTOP2A#1	shTOP2A#1 Forward	CCGGTGTGAAATTGTAAATAACATCATTCAAGAGATGATGTTATTT ACAATTTCACTTTTTTG
		shTOP2A#1 Reverse	AATTCAAAAAAGTGAAATTGTAAATAACATCATCTCTTGAATGATG TTATTTACAATTTCACA
	shTOP2A#2	shTOP2A#2 Forward	CCGGTGCAAAGAAACCTATAAAGTACTTCAAGAGAGTACTTTATAG GTTTCTTTGCTTTTTTG
		shTOP2A#2 Reverse	AATTCAAAAAAGCAAAGAAACCTATAAAGTACTCTCTTGAAGTACT TTATAGGTTTCTTTGCA
