# Supplementary material for: PRRX1-TOP2A interaction is a malignancy-promoting factor in human malignant peripheral nerve sheath tumours
Source: Br J Cancer. 2024 Mar 6;130(9):1493–504. doi: 10.1038/s41416-024-02632-8 (PMC11058259; doi:10.1038/s41416-024-02632-8)
Supplement: Supplementary file 4 — Table S2 [file 41416_2024_2632_MOESM4_ESM.xlsx]

## Sheet: Table S2
	Table S2. Primers for 3xFLAG-PRRX1A deletion constructs.
	Purpose	Name	Sequence
	3xFLAG-PRRX1A (Full-length)	BamH1-PRRX Met(-)-F	CGCGGATCCGCGACCTCCAGCTACGGGCACGTT
		Xho1-PRRX stop(+)-R	CCGCTCGAGCGGTTAGAATCCGTTATGAAGCCC
	3xFLAG-PRRX1A (delC, 1-62)	BamH1-PRRX Met(-)-F1	CGCGGATCCGCGACCTCCAGCTACGGGCACGTT
		Xho1-PRRX stop(+)-R1	CCGCTCGAGCGGTTACCGGCCAGCCTCGCCCACGTT
	3xFLAG-PRRX1A (delC, 1-88)	BamH1-PRRX Met(-)-F1	CGCGGATCCGCGACCTCCAGCTACGGGCACGTT
		Xho1-PRRX stop(+)-R2	CCGCTCGAGCGGTTATTCTTCTGAGTTCAGCTGGTC
	3xFLAG-PRRX1A (delN, 89-217)	BamH1-PRRX Met(-)-F2	CGCGGATCCGCGAAAAAGAAGAGAAAGCAGCGA
		Xho1-PRRX stop(+)-R3	CCGCTCGAGCGGTTATTTGAGGAGGGAAGCGTTTTT
	3xFLAG-PRRX1A (delN, 167-217)	BamH1-PRRX Met(-)-F3	CGCGGATCCGCGTCCTACTCAGGAGACGTGACT
		Xho1-PRRX stop(+)-R4	CCGCTCGAGCGGTTAGAATCCGTTATGAAGCCC
