# Supplementary material for: PRRX1-TOP2A interaction is a malignancy-promoting factor in human malignant peripheral nerve sheath tumours
Source: Br J Cancer. 2024 Mar 6;130(9):1493–504. doi: 10.1038/s41416-024-02632-8 (PMC11058259; doi:10.1038/s41416-024-02632-8)
Supplement: Supplementary file 5 — Table S3 [file 41416_2024_2632_MOESM5_ESM.xlsx]

## Sheet: Table S3
	Table S3. qPCR primers.
	Gene	Forward primer sequence	Reverse primer sequence
	ACTB	AGAAAATCTGGCACCACACC	AGAGGCGTACAGGGATAGCA
	PRRX1	TGATGCTTTTGTGCGAGAAGA	AGGGAAGCGTTTTTATTGGCT
	PRRX1A	CATCGTACCTCGTCCTGCTC	CGTTATGAAGCCCCTCGTGT
	PRRX1B	CCAGTTGTCAGTGGAGGTCC	GGGAGATTGAGGACACAGGC
	GREM1	CGCACTGACAGTATGAGCCG	GCGACTGAGTCTGCTCTGAGT
	ID2	GACAGCAAAGCACTGTGTGG	TCAGCACTTAAAAGATTCCGTG
	CDH2	TGCGGTACAGTGTAACTGGG	GAAACCGGGCTATCTGCTCG
	TWIST	GTCCGCAGTCTTACGAGGAG	GCTTGAGGGTCTGAATCTTGCT
