# Supplementary material for: PRRX1-TOP2A interaction is a malignancy-promoting factor in human malignant peripheral nerve sheath tumours
Source: Br J Cancer. 2024 Mar 6;130(9):1493–504. doi: 10.1038/s41416-024-02632-8 (PMC11058259; doi:10.1038/s41416-024-02632-8)
Supplement: Supplementary file 6 — Table S4 [file 41416_2024_2632_MOESM6_ESM.xlsx]

## Sheet: Table S4
	Table S4. PCR primers
	Gene	Forward primer sequence	Reverse primer sequence
	ACTB	AGAAAATCTGGCACCACACC	AGAGGCGTACAGGGATAGCA
	PRRX1A	CATCGTACCTCGTCCTGCTC	CGTTATGAAGCCCCTCGTGT
	PRRX1B	CCAGTTGTCAGTGGAGGTCC	GGGAGATTGAGGACACAGGC
