# Supplementary material for: PRRX1-TOP2A interaction is a malignancy-promoting factor in human malignant peripheral nerve sheath tumours
Source: Br J Cancer. 2024 Mar 6;130(9):1493–504. doi: 10.1038/s41416-024-02632-8 (PMC11058259; doi:10.1038/s41416-024-02632-8)
Supplement: Supplementary file 7 — Table S5 [file 41416_2024_2632_MOESM7_ESM.xlsx]

## Sheet: Table S5
Term	Overlap	P.value	Adjusted.P.value	Odds.Ratio	Combined.Score
Epithelial Mesenchymal Transition	13/200	5.1672e-06	0.000211855	5.0858	61.9104
TNF-alpha Signaling via NF-kB	11/200	0.000125018	0.00170858	4.22574	37.977
Inflammatory Response	11/200	0.000125018	0.00170858	4.22574	37.977
IL-2/STAT5 Signaling	10/199	0.00051686	0.00440736	3.82736	28.9644
KRAS Signaling Up	10/200	0.000537483	0.00440736	3.80702	28.6616
UV Response Dn	8/144	0.000974145	0.00665665	4.23529	29.3673
Myogenesis	8/200	0.00733154	0.0375742	2.99142	14.7045
Apical Junction	8/200	0.00733154	0.0375742	2.99142	14.7045
Pperoxisome	5/104	0.0155234	0.0707178	3.60349	15.01
Hypoxia	7/200	0.0228617	0.0852119	2.59426	9.80187
Estrogen Response Early	7/200	0.0228617	0.0852119	2.59426	9.80187
IL-6/JAK/STAT3 Signaling	4/87	0.0338919	0.115797	3.42885	11.6052
p53 Pathway	6/200	0.0627972	0.198053	2.204	6.10034
Apical Surface	2/44	0.126138	0.369405	3.37067	6.97857
Estrogen Response Late	5/200	0.150046	0.410124	1.82051	3.45318
TGF-beta Signaling	2/54	0.17474	0.447772	2.72108	4.74681
Apoptosis	4/161	0.189686	0.457478	1.80587	3.00205
Cholesterol Homeostasis	2/74	0.277584	0.600356	1.96323	2.51614
Adipogenesis	4/200	0.3075	0.600356	1.44366	1.70248
mTORC1 Signaling	4/200	0.3075	0.600356	1.44366	1.70248
Allograft Rejection	4/200	0.3075	0.600356	1.44366	1.70248
UV Response Up	3/158	0.38111	0.645711	1.36707	1.31876
Interferon Alpha Response	2/97	0.394755	0.645711	1.48618	1.38139
Hedgehog Signaling	1/36	0.398307	0.645711	2.01587	1.85568
Angiogenesis	1/36	0.398307	0.645711	2.01587	1.85568
Androgen Response	2/100	0.409475	0.645711	1.44046	1.28616
Pancreas Beta Cells	1/40	0.431361	0.65503	1.80875	1.52081
Bile Acid Metabolism	2/112	0.466491	0.683075	1.28254	0.977957
Reactive Oxygen Species Pathway	1/49	0.499267	0.704722	1.46894	1.02034
Xenobiotic Metabolism	3/200	0.532839	0.704722	1.0733	0.675683
Glycolysis	3/200	0.532839	0.704722	1.0733	0.675683
Myc Targets V2	1/58	0.559089	0.716332	1.23643	0.71892
Fatty Acid Metabolism	2/158	0.65157	0.809527	0.902232	0.386489
Interferon Gamma Response	2/200	0.772608	0.88074	0.709323	0.182993
KRAS Signaling Dn	2/200	0.772608	0.88074	0.709323	0.182993
PI3K/AKT/mTOR Signaling	1/105	0.773333	0.88074	0.676041	0.173773
Unfolded Protein Response	1/113	0.797635	0.883866	0.627496	0.141879
Coagulation	1/138	0.858065	0.925448	0.512336	0.0784261
DNA Repair	1/150	0.880304	0.925448	0.470785	0.0600194
Complement	1/200	0.941222	0.941222	0.351597	0.0212986
Oxidative Phosphorylation	1/200	0.941222	0.941222	0.351597	0.0212986
